# Supplementary material for: Ozymandias: a biodiversity knowledge graph
Source: PeerJ. 2019 Apr 8;7:e6739. doi: 10.7717/peerj.6739 (PMC6459178; doi:10.7717/peerj.6739)
Supplement: Data S5 — Numbers of described species, and cumulative total number of accepted species of land snails (family Camaenidae) per year. [file peerj-07-6739-s006.tsv]

year	accepted species	species names
1758	0	0
1759	0	0
1760	0	0
1761	0	0
1762	0	0
1763	0	0
1764	0	0
1765	0	0
1766	0	0
1767	0	0
1768	0	0
1769	0	0
1770	0	0
1771	0	0
1772	0	0
1773	0	0
1774	0	0
1775	0	0
1776	0	0
1777	0	0
1778	0	0
1779	0	0
1780	0	0
1781	0	0
1782	0	0
1783	0	0
1784	0	0
1785	0	0
1786	0	0
1787	0	0
1788	0	0
1789	0	0
1790	0	0
1791	0	0
1792	0	0
1793	0	0
1794	0	0
1795	0	0
1796	0	0
1797	0	0
1798	0	0
1799	0	0
1800	0	0
1801	0	0
1802	0	0
1803	0	0
1804	0	0
1805	0	0
1806	0	0
1807	0	0
1808	0	0
1809	0	0
1810	0	0
1811	0	0
1812	0	0
1813	0	0
1814	0	0
1815	0	0
1816	0	0
1817	0	0
1818	0	0
1819	1	2
1820	1	0
1821	1	0
1822	1	0
1823	2	2
1824	2	0
1825	2	0
1826	2	0
1827	2	0
1828	2	0
1829	2	0
1830	2	0
1831	2	0
1832	3	2
1833	4	2
1834	5	2
1835	5	1
1836	5	0
1837	5	0
1838	5	0
1839	6	3
1840	6	0
1841	9	6
1842	10	6
1843	10	0
1844	10	0
1845	12	4
1846	20	18
1847	21	3
1848	21	0
1849	23	4
1850	23	1
1851	27	12
1852	30	7
1853	34	8
1854	37	9
1855	37	0
1856	37	0
1857	39	5
1858	39	0
1859	40	3
1860	40	1
1861	40	0
1862	41	3
1863	43	4
1864	53	31
1865	54	3
1866	59	11
1867	59	1
1868	73	37
1869	75	6
1870	76	4
1871	81	14
1872	87	18
1873	94	16
1874	95	2
1875	103	23
1876	105	9
1877	107	5
1878	111	15
1879	112	2
1880	114	5
1881	114	2
1882	114	0
1883	114	0
1884	114	0
1885	114	0
1886	114	0
1887	115	2
1888	115	2
1889	115	1
1890	116	5
1891	117	2
1892	123	13
1893	125	5
1894	148	57
1895	148	0
1896	148	2
1897	148	0
1898	150	4
1899	153	5
1900	154	2
1901	155	3
1902	156	2
1903	157	2
1904	158	3
1905	161	7
1906	166	14
1907	174	23
1908	175	1
1909	175	0
1910	176	2
1911	176	0
1912	184	21
1913	184	0
1914	186	5
1915	186	0
1916	187	3
1917	188	4
1918	188	0
1919	188	0
1920	188	0
1921	189	2
1922	189	0
1923	189	0
1924	189	0
1925	189	0
1926	189	0
1927	190	20
1928	190	0
1929	192	4
1930	192	0
1931	192	0
1932	192	0
1933	198	25
1934	198	0
1935	198	0
1936	198	0
1937	223	68
1938	243	40
1939	266	46
1940	267	2
1941	267	0
1942	267	0
1943	272	5
1944	272	0
1945	272	0
1946	272	0
1947	272	0
1948	272	0
1949	272	0
1950	272	0
1951	273	1
1952	273	0
1953	275	3
1954	277	2
1955	277	0
1956	277	0
1957	277	0
1958	277	0
1959	277	0
1960	277	0
1961	277	0
1962	277	0
1963	277	0
1964	277	0
1965	277	0
1966	277	0
1967	277	0
1968	277	0
1969	277	0
1970	277	0
1971	277	0
1972	277	0
1973	277	0
1974	277	0
1975	277	0
1976	277	0
1977	277	0
1978	277	0
1979	284	12
1980	284	0
1981	321	42
1982	321	0
1983	321	0
1984	342	23
1985	374	37
1986	374	0
1987	374	0
1988	379	6
1989	380	1
1990	380	0
1991	380	0
1992	398	18
1993	437	41
1994	437	0
1995	437	0
1996	439	2
1997	464	27
1998	464	0
1999	464	0
2000	464	0
2001	464	0
2002	464	0
2003	464	0
2004	464	0
2005	464	0
2006	464	0
2007	464	0
2008	465	1
2009	478	13
2010	590	113
2011	670	80
2012	689	19
2013	717	30
2014	726	9
2015	730	4
2016	738	8
2017	738	0
2018	738	0
